# Supplementary material for: Unraveling the Systemic and Local Immune Response of Rainbow Trout (Oncorhynchus mykiss) to the Viral Hemorrhagic Septicemic Virus
Source: Biology (Basel). 2025 Aug 5;14(8):1003. doi: 10.3390/biology14081003 (PMC12383579; doi:10.3390/biology14081003)
Supplement: Supplementary file 1 [file biology-14-01003-s001.zip]

Archive with 1 entries (1 files):
- biology-3760614-supplementary.pdf
